# Supplementary material for: Elucidating the effects of heavy metals contamination on vital organ of fish and migratory birds found at fresh water ecosystem
Source: Heliyon. 2023 Oct 26;9(11):e20968. doi: 10.1016/j.heliyon.2023.e20968 (PMC10628658; doi:10.1016/j.heliyon.2023.e20968)
Supplement: Multimedia component 1 [file mmc1.xlsx]

## Sheet: Sheet1
	Lead								Figure 3: (a, b) The overall Pb concentrations in several fish and bird species' organs. Significant changes between means within each period indicate different letters (P 0.05, Tukey's HSD, ANOVAs). For each therapy, the bars show the means and SE.
	Species	Liver	Kidney	Brain	Lungs	Feathers
Birds	Gadwall	0.87	3.43	0.26	0.22	1.15
	Pouchard	1.13	1.23	1.13	1.3	1.2
	Shoveler	3.52	3.29	2.43	4.51	2.54
	Teal	2.96	3.72	1.51	1.18	1.21
	Mallard	2.66	3.74	2.25	6.17	0.67
	AVG	2.228	3.082	1.516	2.676	1.354
	SD	1.16635	1.05289	0.880443	2.53648	0.700093
	SEM	0.521607	0.470865	0.393746	1.13435	0.313091
	Species	Liver	Kidney	Brain	Gills	Scales
Fish	C. cirrhosis	2.2	1.63	1.24	5.8	15.3
	Catla catla	6.1	3.25	1.8	10.8	12.7
	H.molitrix	7.9	7.22	1.23	10.8	8.5
	Wallagu attu	6.9	5.22	3.56	11.7	10
	C.carpio	6.9	5.93	1.54	11.7	10
	S.seenghala	7.8	1.19	1.38	9.7	8.75
	AVG	6.3	4.07333	1.79167	10.0833	10.875
	SD	2.11566	2.43413	0.892153	2.22478	2.63054
	SEM	0.863713	0.993729	0.36422	0.908265	1.07391

## Sheet: Sheet2
	Cadmium								Figure 4: (a, b) The overall Cd concentrations in the organs of fish and bird species. Significant changes between means within each period indicate different letters (P 0.05, Tukey's HSD, ANOVAs). For each therapy, the bars show the means and SE.
	Species	Liver	Kidney	Brain	Lungs	Feathers
Birds	Gadwall	34.88	50.23	24.34	1.95	1.95
	Pouchard	17.46	24.21	3.56	9.43	1.5
	Shoveler	45.34	66.63	14.93	29.4	0.32
	Teal	2.62	20.21	8.31	10.5	8.93
	Mallard	19.5	47.16	8.04	24.73	7.8
	AVG	23.96	41.688	11.836	15.202	4.1
	SD	16.537	19.3119	8.08173	11.439	3.95884
	SEM	7.39557	8.63654	3.61426	5.11569	1.77045
	Species	Liver	Kidney	Brain	Gills	Scales
Fish	C. cirrhosis	13.1	9.24	10.05	12.1	11.9
	Catla catla	9.95	7.34	5.2	11.7	12.2
	H.molitrix	9.55	4.24	2.25	7.6	12.1
	Wallagu attu	11.95	8.26	7.44	9.2	9.4
	C.carpio	11.5	7.15	4.08	8.9	9.9
	S.seenghala	25.6	21.05	15.12	41.7	27.8
	AVG	13.6083	9.54667	7.35667	15.2	13.8833
	SD	6.01842	5.87963	4.66896	13.0963	6.92226
	SEM	2.45701	2.40035	1.9061	5.34653	2.826

## Sheet: Sheet3
	Copper
									Figure 5 (a, b): The overall Cu concentrations in the organs of fish and bird species. Significant changes between means within each period indicate different letters (P 0.05, Tukey's HSD, ANOVAs). For each therapy, the bars show the means and SE.
	Species	Liver	Kidney	Brain	Lungs	Feathers
Birds	Gadwall	11.2	18.03	29.02	2.66	5.8
	Pouchard	15.43	9.16	6.03	2.28	2.74
	Shoveler	9.22	23.56	1.8	3.63	5.31
	Teal	11.36	9.8	6.82	1.56	1.54
	Mallard	14.24	9.74	3.95	2.44	15.05
	AVG	12.29	14.058	9.524	2.514	6.088
	SD	2.50699	6.45815	11.0718	0.74785	5.3127
	SEM	1.12116	2.88817	4.95148	0.334449	2.37591
	Species	Liver	Kidney	Brain	Gills	Scales
Fish	C. cirrhosis	19.8	10.85	8.96	15	20.5
	C.catla	21.5	9.18	3.47	12.6	13.15
	H.molitrix	10.8	8.16	4.94	11.8	11.95
	W.attu	12.9	10.13	7.93	11.71	11.74
	C.carpio	18.75	9.86	5.73	11.1	10.3
	S.seenghala	8.75	9.54	2.96	11.7	11.85
	AVG	15.4167	9.62	5.665	12.3183	13.2483
	SD	5.28059	0.912381	2.39383	1.39829	3.6662
	SEM	2.15579	0.372478	0.977278	0.57085	1.49672

## Sheet: Sheet4
	Chromium
								Figure 6: (a, b) The overall Cr concentrations in the organs of fish and bird species. Significant changes between means within each period indicate different letters (P 0.05, Tukey's HSD, ANOVAs). For each therapy, the bars show the means and SE.
	Species	Liver	Kidney	Brain	Lungs	Feathers
Birds	Gadwall	6.64	4.34	1.44	2.72	3.97
	Pouchard	3.17	1.24	0.73	2.24	0.7
	Shoveler	9.02	7.65	3.96	4.76	8.44
	Teal	3.65	2.14	1.26	2.21	2.53
	Mallard	8.46	6.12	3.08	3.97	7.23
	AVG	6.188	4.298	2.094	3.18	4.574
	SD	2.68962	2.67234	1.36363	1.13541	3.223
	SEM	1.20284	1.19511	0.609833	0.50777	1.44137
	Species	Liver	Kidney	Brain	Gills	Scales
Fish	C. cirrhosis	5.2	3.23	0.66	7.9	8.4
	C. catla	8.8	6.06	1.26	10.8	3.6
	H.molitrix	13.3	4.26	1.71	5.2	10.4
	W. attu	8.9	6.13	3.53	12.9	11.8
	C.carpio	8.1	7.04	1.54	10.6	10.3
	S.seenghala	11.5	9.12	4.96	15.3	10.8
	AVG	9.3	5.97333	2.27667	10.45	9.21667
	SD	2.81069	2.07522	1.62985	3.57029	2.96541
	SEM	1.14746	0.847206	0.665385	1.45757	1.21062
